# Supplementary material for: Quantification of microRNA levels in plasma – Impact of preanalytical and analytical conditions
Source: PLoS One. 2018 Jul 19;13(7):e0201069. doi: 10.1371/journal.pone.0201069 (PMC6053236; doi:10.1371/journal.pone.0201069)
Supplement: S1 Data — (XLSX) [file pone.0201069.s002.xlsx]

## Sheet: Centrifugation
All samples from same venepuncture.
	Ct-values, qPCR				1=prolonged single, 2=dual centrifugation
Sample	Cel-miR-39	miR-92a	miR-16	miR-126
1	27.1504	23.5196	20.1892	28.6833	2
2	26.9297	23.1842	19.6325	28.5349	1
3	27.9524	24.8816	21.491	29.8052	2
4	27.4324	24.1339	20.7559	29.121	1
5	27.8352	24.3196	21.216	29.2068	2
6	28.3356	25.3485	21.7669	30.313	1
7	27.4964	24.1746	20.7633	29.0494	2
8	28.4016	24.6923	21.5883	30.2023	1
9	26.9791	23.4404	19.9549	28.6063	2
10	27.8948	24.6843	21.2175	29.591	1
11	27.7805	24.9645	21.5676	29.5213	2
12	27.7564	24.6853	21.2032	29.5951	1
13	27.286	24.2043	20.6139	29.0807	2
14	27.9177	24.9079	21.5824	29.7983	1
15	28.7492	26.0724	22.6007	30.7291	2
16	27.953	24.6284	21.3577	29.6319	1
17	28.0972	24.9057	21.6885	30.057	2
18	26.7126	23.7179	20.3212	28.8213	1
19	27.1461	24.162	20.7124	29.2879	2
20	27.2642	24.255	20.897	29.3169	1
21	27.1703	24.1773	20.8959	29.278	2
22	26.8854	23.4049	20.0066	28.8901	1
23	27.3861	24.2082	20.7583	29.2337	2
24	27.7003	24.2062	20.8363	29.5628	1
25	27.7628	24.1498	20.9134	29.3131	2
26	27.3677	23.9493	20.3548	29.0559	1
27	27.5279	24.2636	20.707	28.9757	2
28	27.8198	24.2499	21.1235	29.6244	1
29	27.9214	25.135	21.6608	29.9916	2
30	27.5042	24.5578	20.9011	29.544	1

## Sheet: Precision
MicroRNA-pool, doublets, 15 independent analyses on different days.
	Ct-values (qPCR)					Concentration (ddPCR)
Analyses number	Cel-miR-39	miR-126	miR-16	miR-92a		cel-miR-39	miR-126	miR-16	miR-92a
1	28.6884	30.3957	21.7841	24.537		10.75	6.75	224	38.8
1	28.6281	30.5615	21.7913	24.6807		9.2	7.35	255	39.6
2	27.96	29.88	21.42	24.38		7.95	5.15	189	34.35
2	27.88	29.84	21.32	24.42		6.15	5.1	167.5	31.8
3	28.36	30.21	21.63	24.59		6.5	5.05	166.5	37.15
3	28.33	30.21	21.67	24.72		5.05	3.85	142	31.4
4	29.79	31.38	22.88	25.41		6	4.1	137.5	33.3
4	29.56	31.26	22.84	25.37		5.6	4.35	137	30.4
5	29.04	30.76	22.14	24.67		5.6	4.3	132	30.65
5	29.17	31	22.22	24.71		4.9	3.9	138.5	32.35
6	29.07	30.93	22.34	24.96		2.85	1.85	76.75	19
6	29.06	30.79	22.16	24.74		2.2	2.1	68.45	18.8
7	30.016	31.534	23.01	25.441		4	2.75	97.85	28.7
7	29.86	31.381	22.963	25.209		4.1	2.85	95.2	26
8	29.757	31.033	22.826	25.009		3.95	2.4	94.3	26.35
8	30.12	31.289	23.059	25.313		2.7	3.05	89.65	26.3
9	29.564	31.53	22.852	24.939		2.75	2.95	78.85	23.1
9	29.474	31.454	22.751	25.011		2.85	1.8	82.3	24.7
10	28.074	29.983	21.648	24.407		6.8	4.8	152	26.55
10	27.983	30.037	21.605	24.574		7.4	4.8	154.5	26.45
11	28.367	30.012	21.516	24.816		4.85	4.6	146.5	21.7
11	28.283	29.93	21.565	24.743		4.4	5	156	23.15
12	28.021	29.996	21.616	24.389		8	5	153	28.35
12	28.03	29.852	21.614	24.533		6.4	4.35	158.5	26.05
13	28.094	30.09	21.676	24.494		6.25	4.8	149.5	29.6
13	28.019	29.929	21.617	24.434		6.05	4.7	150	30.4
14	28.57	30.469	21.847	24.624		5.3	3.85	154.5	28.95
14	28.658	30.477	21.816	24.756		4.8	3.85	145.5	28.35
15	28.614	30.396	21.756	24.705		4.9	3.55	142.5	34.35
15	28.569	30.342	21.785	24.63		4.5	4.35	143	33.25

## Sheet: Correlation
	Ct-values, qPCR, PPP					Ct-values, TLDA				Concentation, ddPCR					Ct-values, qPCR, Standard plasm
Sample	Cel-miR-39	miR-92a	miR-16	miR-126		cel-miR-39	miR-16	miR-92a		cel-miR-39	miR-126	miR-16	miR-92a		Cel-miR-39	miR-92a	miR-16	miR-126
1	28.084	24.0354	20.5535	27.4253		22.8757	15.7103	20.0583		6.15	28.3	353	40.65		27.7366	22.461	19.9544	25.423
2	27.8112	24.5924	21.4414	27.1095		21.1353	15.0357	19.5183		7.9	32	247	29.95		26.9202	24.0902	20.8521	26.8389
3	27.5268	24.0095	20.3127	27.9952		22.1913	15.2643	19.2207		10.05	20.95	366	51.3		27.2324	23.3371	20.2294	27.0119
4	27.555	23.7367	20.5472	27.3949		21.7267	15.607	19.9083		9.15	31.6	417	51.25		26.8879	22.2716	19.272	24.8461
5	27.3774	24.1409	20.6888	27.9752		20.8897	14.474	19.049		8.75	14.45	247.5	42.6		27.3508	23.734	20.4821	26.8349
6	29.2685	24.975	22.3705	28.2074		22.125	16.0133	20.4373		2.9	18.4	115.5	24.1		27.5527	23.8037	20.6819	26.793
7	27.276	23.7137	19.9533	27.7976		23.5273	16.9817	21.2973		13.65	22.8	564.5	57.65		27.893	23.667	20.7684	27.3041
8	28.0971	24.7397	21.4147	29.2168		21.946	15.834	19.8793		7.5	10.1	189.5	26.7		27.2052	24.3471	21.6216	27.9672
9	28.4524	24.4407	21.206	28.3824		25.1183	17.9977	22.346		6.9	15.35	218	40.35		27.4812	22.7447	20.3143	26.7204
10	28.3503	25.6553	22.3821	28.4012		23.5337	17.7167	22.617		9.85	21.35	206.5	22.85		27.9967	24.2171	21.8439	27.4187
11	28.979	24.5453	21.5311	28.9573		23.9393	17.07	21.804		8.55	18.1	361	40.05		29.0638	24.8378	22.837	28.8843
12	27.3635	24.0928	20.8318	27.3261		23.7737	17.9027	22.1407		15.8	33.15	305.5	45.4		26.6472	23.6463	20.7565	26.7267
13	27.67	24.1484	20.6004	27.6486		21.19	15.3777	19.6947		10.6	20.65	251.5	41.15		28.1458	24.7272	22.2082	27.7096
14	28.1244	24.0885	20.6089	27.8851		20.382	13.887	17.98		10.25	28.1	369.5	47.45		27.3949	23.3856	20.7438	25.9428
15	28.6323	24.7303	21.8345	29.5341		22.937	16.6577	21.2053		4.5	5.05	104.5	20.15		30.5384	25.946	24.46	30.6227
16	27.9419	25.5088	22.2125	28.4694		23.5383	17.8187	22.052		9.3	12.6	90.5	14.8		27.6145	23.3089	21.1797	25.8792
17	27.0905	24.3932	21.3533	28.1177		23.6317	17.1313	21.2273		16.7	13.9	150	29.95		27.4495	22.5302	20.4439	25.2354
18	27.4736	23.4674	20.1271	27.7289		22.1673	15.167	20.7997		20.1	32.9	715.5	83.25		27.5442	23.0715	20.0737	25.313
19	26.6701	23.7487	19.9209	27.1363		21.6617	15.3163	20.0047		23.5	35.15	449.5	57		27.2244	22.7626	19.9268	24.6657
20	26.0421	24.1176	20.5723	27.0707		20.6853	15.2653	19.863		25.35	33.25	258.5	44.75		27.1967	23.2283	20.5596	25.269
21	27.3996	23.7615	20.2538	28.024		22.1013	15.802	20.4053		15.6	16.7	296	58.55		27.6267	23.2096	20.9629	26.4355
22	27.564	25.5083	22.3641	28.9309		22.3623	17.1363	21.849		11.2	7.85	63	15.5		27.2636	24.4499	21.4808	26.7199
23	26.784	24.2908	20.7864	27.673		20.382	15.0433	19.554		21.45	21.9	269.5	48.4		28.6298	24.2834	21.4805	27.4718
24	25.5598	24.459	20.7725	28.4678		20.0397	14.1793	18.4543		52.15	14.45	326	39		30.0409	25.5555	23.3536	29.2554
25	27.3102	24.7721	22.1675	28.1875		22.445	16.4047	20.6233		14.75	18.45	110.5	27.75		29.7137	24.9522	23.5366	28.3106
26	26.9645	24.3792	20.7804	28.3577		22.765	15.6523	20.384		17.05	16.05	217	41.75		31.2183	26.3208	24.8248	29.9965
27	26.4441	24.093	20.7151	28.0473		21.532	14.5407	18.962		22.05	22.1	311.5	49.05		29.9597	24.5383	22.4634	28.8678
28	25.9761	23.8931	20.7955	28.103		19.0137	13.033	16.8963		27.9	19.15	234.5	50.75		29.3146	24.387	22.1625	28.2976
29	26.1211	23.4209	19.7019	27.7727		20.2537	13.2543	17.4533		34.65	25.1	659.5	83.05		28.9411	23.4021	20.2236	28.0835
30	25.8051	24.4315	20.7348	27.3546		21.5517	15.3833	19.758		39.65	31.85	319	50.35		28.3656	24.3711	22.2619	28.211
31	25.5667	23.6125	20.5915	27.6717		20.381	14.3493	18.6193		52.6	28.8	411.5	72.7		30.4321	25.8917	23.8771	30.3637
32	25.866	24.141	21.042	27.7743		22.446	16.2367	19.6813		42.15	27.95	271.5	51.85		27.5932	24.8035	21.855	27.3335
33	26.1056	23.8062	20.8183	27.8901		21.5933	15.7297	20.4653		29.15	22.75	357.5	61.75		29.8273	25.4722	23.0613	28.8748
34	26.3585	22.7926	19.234	27.2849		23.2617	14.1013	18.365		28.95	33.45	929.5	109.5		27.7046	23.1267	19.7546	26.8724
35	26.3212	23.246	19.8451	27.6688		23.285	16.31	21.2363		27.7	32.65	750	83.2		28.6045	23.8316	21.1863	27.9374
36	26.9224	24.488	21.9137	28.9447		24.2347	18.8387	22.0343		16.1	13.85	142.5	38		28.7885	24.1923	21.9701	28.9925
37	26.6576	24.068	20.6817	27.9209		26.3563	19.6193	24.146		16.8	19.1	280.5	49.6		27.9544	24.4885	21.523	27.6255
38	26.6713	24.2249	20.7542	28.3509		24.054	16.9413	21.2207		18.05	16.1	256	38.65		28.796	24.9403	21.6848	28.5871
39	27.7478	25.4269	22.5017	29.3625		22.8447	16.0917	20.1427		11.55	11.9	162.5	21.4		27.5776	24.121	21.4483	26.6715
40	27.0513	24.1227	20.9211	28.043		25.2753	16.909	21.7697		17.75	28.05	427.5	53		28.5566	24.1791	21.4833	28.4068
41	26.6939	24.1615	20.7355	28.3887		25.1667	17.9193	23.1737		24.3	18.8	347	48.65		28.5086	25.3717	22.9382	29.0596
42	26.5965	24.6514	21.8882	28.7242		22.1523	17.0543	21.0553		20.25	12.1	132	27.35		28.3629	25.2983	23.4983	28.861
43	26.7041	24.0924	20.9116	27.7796		24.565	17.2627	22.6627		19.85	25.5	261	41.25		28.0076	24.5717	22.1914	26.758
44	27.2453	23.2771	20.4487	27.3171		24.689	16.856	21.766		13.5	28.1	296.5	87.6		27.8729	24.2816	22.4677	27.2326
45	27.4164	25.4778	22.7998	29.3308		23.2077	17.538	22.1687		3.75	3.15	23.5	11.15		27.6442	25.1194	22.5884	28.8404
46	25.7834	22.2901	18.5005	27.526		20.5463	13.1827	18.3437		27	18.85	980.5	118		28.2359	23.4918	20.4006	27.4094
47	26.9171	24.9884	21.5301	28.8364		24.05	17.1277	22.0153		12.2	8.35	123	17.9		28.7752	24.7095	21.8108	28.3343
48	26.794	24.7413	21.9421	28.3379		24.9063	18.7287	23.1273		9.85	7.35	49.1	18		29.1666	23.9803	21.8558	26.546
49	27.4306	25.6354	22.6613	29.2497		24.5703	18.082	22.162		7.85	9.3	69.4	10.95		31.9312	24.9355	22.6002	29.7708
50	26.0552	23.8039	19.9856	27.9403		24.083	16.4203	21.0587		16.3	14.15	318.5	31.1		27.0922	22.8502	19.5612	25.3332
